# Supplementary material for: Multimodal MRI Assessment of neuroprotective effects of Ofatumumab on brain structure, function, and clinical correlates in Relapsing Multiple Sclerosis
Source: Front Neurol. 2026 Feb 20;17:1738469. doi: 10.3389/fneur.2026.1738469 (PMC12962950; doi:10.3389/fneur.2026.1738469)
Supplement: Supplementary file 1 [file Table_1.xlsx]

## Sheet: Sheet1
Treatment Group	sex(males2 females1）	education	age	Disease Duration (months)	MoCA/1	HAMA/1	HAMD/1	MFIS/1	EDSS/1	T25FW/1	MSWS-12/1		MoCA/2	HAMA/2	HAMD/2	MFIS/2	EDSS/2	T25FW/2	MSWS-12/2	diagnosis	MoCA/1-2	HAMA/1-2	HAMD/1-2	MFIS/1-2	EDSS/1-2	T25FW/1-2	MSWS-12/1-2
1	1	6	43	0.25	23	1	5	16	1.5	11.92	77		22	3	4	11	1.5	7.21	51	RMS	1	-2	1	5	0	4.71	26
2	2	6	49	240	23	14	20	50	6	7.34	6		24	12	22	39	5	7.47	0	RMS	-1	2	-2	11	1	-0.13	6
3	1	9	36	120	26	8	7	24	4	5.69	0		27	5	4	17	3.5	4.88	0	RMS	-1	3	3	7	0.5	0.81	0
4	1	16	25	0.25	29	9	12	11	1.5	4.16	0		30	7	6	8	1	4.08	0	RMS	-1	2	6	3	0.5	0.0800000000000001	0
5	2	9	51	24	30	1	0	8	4	13.68	79		30	0	1	11	3.5	12.76	58	RMS	0	1	-1	-3	0.5	0.92	21
6	1	6	47	48	25	12	9	37	3	6.41	10		24	8	8	38	2.5	5.52	7	RMS	1	4	1	-1	0.5	0.890000000000001	3
7	1	9	36	132	27	10	16	27	2.5	9.58	37		24	12	19	22	2.5	9.16	31	RMS	3	-2	-3	5	0	0.42	6
8	2	9	31	54	30	1	4	15	3	7.79	0		27	0	2	11	2	4.42	0	RMS	3	1	2	4	1	3.37	0
9	2	9	52	28	27	5	6	13	3.5	7.72	23		26	0	7	19	3	6.36	26	RMS	1	5	-1	-6	0.5	1.36	-3
10	1	16	26	60	28	13	6	4	2.5	4.32	0		29	5	7	11	2	4.06	0	RMS	-1	8	-1	-7	0.5	0.260000000000001	0
11	1	12	33	12	28	17	27	35	4.5	5.73	17		26	14	25	29	3.5	4.52	11	RMS	2	3	2	6	1	1.21	6
12	1	12	51	15	20	13	18	53	4	4.8	58		19	15	17	45	3.5	11.7	43	RMS	1	-2	1	8	0.5	-6.9	15
13	1	6	48	14	21	2	2	12	2.5	5.16	0		20	0	2	15	2	4.56	0	RMS	1	2	0	-3	0.5	0.600000000000001	0
14	2	12	36	36	27	0	0	40	1	4.42	0		27	0	3	36	1.5	4.32	0	RMS	0	0	-3	4	-0.5	0.0999999999999996	0
15	1	12	58	78	19	13	21	31	2.5	6.12	25		19	14	19	59	3	6.83	27	RMS	0	-1	2	-28	-0.5	-0.71	-2
16	2	9	55	18	24	31	18	12	1.5	4.2	0		23	25	4	17	2	4.2	0	RMS	1	6	14	-5	-0.5	0	0
No-Treatment Group	sex(males2 females1）	education	age	Disease Duration (months)	MoCA/1	HAMA/1	HAMD/1	MFIS/1	EDSS/1	T25FW（m、s、ms）/1	MSWS-12（%）/1		MoCA/2	HAMA/2	HAMD/2	MFIS/2	EDSS/2	T25FW（m、s、ms）/2	MSWS-12（%）/2	diagnosis
1	1	9	32	132	27	10	16	22	1.5	8.9	27		24	12	19	27	2	9.58	37	RRMS
2	1	9	45	48	21	10	9	32	2.5	7	8		25	12	9	37	3	6.41	10	RRMS
3	1	12	37	13	24	6	8	11	3	9.54	12		25	13	5	11	3	11.53	12	MS
4	2	15	43	49	26	8	7	24	2	8.96	32		25	5	10	24	2.5	9.55	30	MS
5	2	9	36	83	28	3	3	2	1.5	6.67	0		29	9	8	2	2.5	10.34	16	RRMS
6	1	15	40	32	26	13	5	17	2	7.5	20		25	19	2	23	3	6，99	28	RRMS
7	1	9	43	24	29	0	0	0	1.5	6.53	12		30	5	0	0	2	8.33	10	MS
8	1	9	29	6	27	2	3	16	2.5	10.55	10		24	2	6	16	3.5	9.21	48	MS
HC	sex(男2女1）	education	age
1	1	20	26
2	1	20	29
3	1	20	26
4	2	16	31
5	1	19	24
6	2	16	39
7	1	21	31
8	1	19	26
9	1	18	23
10	1	23	27
