# Supplementary material for: Multimodal MRI Assessment of neuroprotective effects of Ofatumumab on brain structure, function, and clinical correlates in Relapsing Multiple Sclerosis
Source: Front Neurol. 2026 Feb 20;17:1738469. doi: 10.3389/fneur.2026.1738469 (PMC12962950; doi:10.3389/fneur.2026.1738469)
Supplement: Supplementary file 2 [file Table_2.xlsx]

## Sheet: FA
FA_MSA	Anterior.thalamic.radiation.L	Anterior.thalamic.radiation.R	Corticospinal.tract.L	Corticospinal.tract.R	Cingulum.(cingulate.gyrus).L	Cingulum.(cingulate.gyrus).R	Cingulum.(hippocampus).L	Cingulum.(hippocampus).R	Forceps.major	Forceps.minor	Inferior.fronto-occipital.fasciculus.L	Inferior.fronto-occipital.fasciculus.R	Inferior.longitudinal.fasciculus.L	Inferior.longitudinal.fasciculus.R	Superior.longitudinal.fasciculus.L	Superior.longitudinal.fasciculus.R	Uncinate.fasciculus.L	Uncinate.fasciculus.R	Superior.longitudinal.fasciculus.(temporal.part).L	Superior.longitudinal.fasciculus.(temporal.part).R
1	0.306236	0.305835	0.523278	0.571197	0.382366	0.349702	0.218717	0.265384	0.458461	0.376931	0.367525	0.34689	0.35343	0.365281	0.324778	0.343091	0.315878	0.349206	0.357242	0.472574
2	0.291831	0.290262	0.502559	0.503713	0.358228	0.301135	0.225461	0.265752	0.430888	0.352356	0.324112	0.335035	0.344004	0.352257	0.316107	0.302301	0.320671	0.320359	0.3844	0.503067
3	0.335522	0.336917	0.526709	0.537162	0.406105	0.397107	0.235664	0.26128	0.509589	0.399216	0.350068	0.374628	0.3635	0.393333	0.316829	0.298571	0.320006	0.339563	0.484572	0.526576
4	0.381005	0.355629	0.581432	0.601001	0.45232	0.416039	0.27217	0.305972	0.54328	0.425181	0.376994	0.403119	0.372188	0.395489	0.356061	0.389171	0.333997	0.375198	0.433361	0.550795
5	0.354593	0.344104	0.571486	0.54731	0.476185	0.401465	0.253982	0.299849	0.503554	0.42009	0.405456	0.385268	0.404574	0.419354	0.377183	0.392312	0.353599	0.367623	0.473358	0.556511
6	0.332757	0.318849	0.516335	0.517982	0.383056	0.293403	0.235662	0.277417	0.488897	0.371697	0.32307	0.317828	0.319861	0.321654	0.320746	0.310737	0.281737	0.31162	0.464027	0.480482
7	0.321769	0.310789	0.55602	0.5571	0.386722	0.303413	0.258122	0.26132	0.493833	0.376559	0.369445	0.353958	0.379911	0.399435	0.317414	0.326548	0.330915	0.337526	0.469704	0.485223
8	0.348907	0.341041	0.583315	0.597907	0.427729	0.350073	0.289061	0.282829	0.551779	0.423578	0.411322	0.421873	0.410535	0.433614	0.361144	0.350756	0.368261	0.37877	0.481386	0.559596
FA_MSB	Anterior.thalamic.radiation.L	Anterior.thalamic.radiation.R	Corticospinal.tract.L	Corticospinal.tract.R	Cingulum.(cingulate.gyrus).L	Cingulum.(cingulate.gyrus).R	Cingulum.(hippocampus).L	Cingulum.(hippocampus).R	Forceps.major	Forceps.minor	Inferior.fronto-occipital.fasciculus.L	Inferior.fronto-occipital.fasciculus.R	Inferior.longitudinal.fasciculus.L	Inferior.longitudinal.fasciculus.R	Superior.longitudinal.fasciculus.L	Superior.longitudinal.fasciculus.R	Uncinate.fasciculus.L	Uncinate.fasciculus.R	Superior.longitudinal.fasciculus.(temporal.part).L	Superior.longitudinal.fasciculus.(temporal.part).R
1	0.308901	0.303239	0.533776	0.574656	0.382643	0.346512	0.224662	0.262486	0.462452	0.373071	0.366418	0.350707	0.359718	0.368255	0.325913	0.343477	0.32332	0.3471	0.374801	0.467679
2	0.338407	0.330443	0.545349	0.548932	0.407186	0.350383	0.231394	0.253771	0.497823	0.396614	0.347229	0.359027	0.355364	0.358117	0.334727	0.315808	0.315869	0.333933	0.490601	0.549594
3	0.338407	0.330443	0.545349	0.548932	0.407186	0.350383	0.231394	0.253771	0.497823	0.396614	0.347229	0.359027	0.355364	0.358117	0.334727	0.315808	0.315869	0.333933	0.490601	0.549594
4	0.384454	0.356949	0.577428	0.583383	0.459461	0.420081	0.267725	0.31167	0.546437	0.421971	0.37665	0.398202	0.374964	0.395551	0.359876	0.373971	0.342288	0.352248	0.446698	0.571251
5	0.357032	0.345487	0.582431	0.558993	0.473957	0.378579	0.270234	0.327208	0.513168	0.42006	0.413712	0.392272	0.405668	0.42694	0.382891	0.393623	0.359663	0.369575	0.500093	0.566399
6	0.357032	0.345487	0.582431	0.558993	0.473957	0.378579	0.270234	0.327208	0.513168	0.42006	0.413712	0.392272	0.405668	0.42694	0.382891	0.393623	0.359663	0.369575	0.500093	0.566399
7	0.316937	0.301377	0.554495	0.537808	0.382642	0.299015	0.280714	0.261901	0.47807	0.370922	0.367064	0.35369	0.378431	0.400543	0.316093	0.326191	0.313725	0.334888	0.47784	0.493384
8	0.35533	0.336582	0.575285	0.594846	0.41372	0.328537	0.256455	0.295118	0.552108	0.419174	0.409918	0.414361	0.410268	0.424456	0.364558	0.338692	0.366633	0.378875	0.488927	0.526176
FA_MSQ	Anterior.thalamic.radiation.L	Anterior.thalamic.radiation.R	Corticospinal.tract.L	Corticospinal.tract.R	Cingulum.(cingulate.gyrus).L	Cingulum.(cingulate.gyrus).R	Cingulum.(hippocampus).L	Cingulum.(hippocampus).R	Forceps.major	Forceps.minor	Inferior.fronto-occipital.fasciculus.L	Inferior.fronto-occipital.fasciculus.R	Inferior.longitudinal.fasciculus.L	Inferior.longitudinal.fasciculus.R	Superior.longitudinal.fasciculus.L	Superior.longitudinal.fasciculus.R	Uncinate.fasciculus.L	Uncinate.fasciculus.R	Superior.longitudinal.fasciculus.(temporal.part).L	Superior.longitudinal.fasciculus.(temporal.part).R
1	0.30825	0.284163	0.494414	0.435408	0.363151	0.307411	0.269051	0.140579	0.414833	0.348189	0.339486	0.342227	0.343188	0.346526	0.324799	0.27504	0.315092	0.312101	0.484392	0.420879
2	0.302726	0.298653	0.524247	0.525942	0.355037	0.287127	0.182455	0.228074	0.459773	0.368889	0.328435	0.327838	0.323155	0.318407	0.346875	0.361159	0.28053	0.294923	0.450865	0.5765
3	0.30346	0.267847	0.49519	0.533091	0.372762	0.303411	0.21623	0.265615	0.422417	0.350922	0.339671	0.341772	0.327068	0.315221	0.326026	0.298131	0.307531	0.333345	0.462721	0.523785
4	0.384799	0.373039	0.585058	0.595634	0.435259	0.322574	0.276546	0.285802	0.564199	0.437158	0.414914	0.420856	0.406839	0.423972	0.363626	0.410319	0.345194	0.354651	0.479754	0.567279
5	0.331398	0.314858	0.523341	0.50224	0.416194	0.340015	0.208601	0.242831	0.478109	0.372375	0.359719	0.366578	0.36125	0.372581	0.342973	0.348763	0.33048	0.363876	0.395489	0.555206
6	0.296374	0.29077	0.507705	0.498864	0.372622	0.302847	0.245429	0.258403	0.437491	0.348352	0.332468	0.334933	0.345611	0.365335	0.323362	0.304683	0.316624	0.319424	0.407638	0.498828
7	0.288401	0.291631	0.525146	0.556865	0.362261	0.286484	0.216131	0.242206	0.449782	0.357756	0.359059	0.329485	0.340824	0.329785	0.323432	0.319021	0.316018	0.312381	0.362421	0.476392
8	0.368966	0.366714	0.559515	0.572611	0.445946	0.401563	0.282549	0.254169	0.517116	0.419034	0.377127	0.387457	0.388344	0.388558	0.366225	0.421815	0.329178	0.354221	0.473856	0.577282
9	0.319452	0.293901	0.538807	0.542055	0.374315	0.284891	0.236976	0.239566	0.490296	0.364646	0.316503	0.329166	0.332739	0.368232	0.341449	0.345124	0.309889	0.319909	0.429453	0.542274
10	0.37152	0.351713	0.584634	0.588634	0.412481	0.329119	0.261309	0.283036	0.496675	0.420058	0.3606	0.388609	0.370643	0.391597	0.35087	0.358832	0.345863	0.328108	0.532473	0.375973
11	0.198442	0.201886	0.424783	0.422223	0.250785	0.197735	0.141116	0.131256	0.34113	0.240706	0.214446	0.255105	0.224599	0.231397	0.228112	0.203285	0.163636	0.239121	0.262435	0.364513
12	0.324055	0.327285	0.517855	0.542334	0.387057	0.312084	0.285279	0.297132	0.477476	0.363407	0.367475	0.358537	0.376461	0.375157	0.347506	0.359926	0.332048	0.361951	0.417643	0.52685
13	0.300455	0.27989	0.561386	0.580809	0.401456	0.348642	0.299657	0.289714	0.482536	0.361949	0.360482	0.350967	0.359346	0.376937	0.343876	0.342635	0.338841	0.353647	0.482616	0.531329
14	0.327785	0.316477	0.550388	0.558736	0.386061	0.303378	0.190552	0.212175	0.517157	0.368802	0.348349	0.355407	0.358447	0.370908	0.326925	0.341262	0.309911	0.307878	0.377604	0.464912
15	0.350407	0.332157	0.573661	0.570734	0.439932	0.362015	0.311225	0.335284	0.529096	0.383252	0.386977	0.391006	0.386294	0.401842	0.344204	0.349322	0.329291	0.358322	0.450382	0.535089
16	0.355761	0.340988	0.584492	0.585287	0.443771	0.404394	0.261575	0.270054	0.539012	0.405523	0.389771	0.392198	0.402474	0.399195	0.364163	0.377441	0.33185	0.378539	0.466088	0.533325
FA_MSH	Anterior.thalamic.radiation.L	Anterior.thalamic.radiation.R	Corticospinal.tract.L	Corticospinal.tract.R	Cingulum.(cingulate.gyrus).L	Cingulum.(cingulate.gyrus).R	Cingulum.(hippocampus).L	Cingulum.(hippocampus).R	Forceps.major	Forceps.minor	Inferior.fronto-occipital.fasciculus.L	Inferior.fronto-occipital.fasciculus.R	Inferior.longitudinal.fasciculus.L	Inferior.longitudinal.fasciculus.R	Superior.longitudinal.fasciculus.L	Superior.longitudinal.fasciculus.R	Uncinate.fasciculus.L	Uncinate.fasciculus.R	Superior.longitudinal.fasciculus.(temporal.part).L	Superior.longitudinal.fasciculus.(temporal.part).R
1	0.324133	0.294533	0.533237	0.448993	0.389038	0.300987	0.291982	0.137191	0.415167	0.346755	0.344881	0.356518	0.339597	0.360235	0.326294	0.277762	0.321075	0.33767	0.46576	0.450635
2	0.295674	0.298876	0.526643	0.530182	0.343706	0.27579	0.191555	0.239859	0.441295	0.366876	0.32986	0.33367	0.323933	0.319374	0.345301	0.360236	0.272026	0.291315	0.468628	0.579573
3	0.308872	0.280098	0.503717	0.535993	0.359092	0.294218	0.220532	0.272325	0.426511	0.348662	0.335972	0.340922	0.325531	0.31802	0.326283	0.306093	0.307501	0.347514	0.455372	0.516703
4	0.380499	0.37253	0.587958	0.596544	0.448587	0.338777	0.282065	0.267677	0.564351	0.436935	0.41816	0.424064	0.405626	0.425637	0.368198	0.407912	0.33583	0.361743	0.476309	0.546799
5	0.339153	0.317186	0.531496	0.508672	0.403959	0.346381	0.208086	0.25216	0.484793	0.379558	0.37065	0.38358	0.372427	0.384761	0.351746	0.362987	0.340528	0.366757	0.389201	0.556368
6	0.29715	0.292393	0.507292	0.505422	0.371377	0.319498	0.23806	0.251903	0.434325	0.35304	0.329183	0.333617	0.339148	0.370196	0.314214	0.305326	0.327172	0.330731	0.402327	0.50456
7	0.288416	0.292785	0.529639	0.568213	0.361865	0.300646	0.225835	0.248579	0.435363	0.359121	0.357836	0.335709	0.348767	0.346302	0.32962	0.31864	0.311884	0.321313	0.361748	0.487146
8	0.360601	0.352794	0.550994	0.570633	0.405812	0.367734	0.268436	0.25054	0.504197	0.400069	0.358616	0.383148	0.375288	0.379721	0.358913	0.409837	0.293656	0.352989	0.452632	0.572257
9	0.304843	0.281687	0.520748	0.534248	0.376028	0.291801	0.26563	0.266423	0.481497	0.353556	0.299018	0.323109	0.324937	0.362742	0.327643	0.337273	0.299214	0.332271	0.439936	0.547299
10	0.375141	0.357386	0.577297	0.585093	0.411039	0.33196	0.264189	0.288062	0.511089	0.422381	0.372227	0.397123	0.380991	0.408431	0.356285	0.35981	0.346981	0.336942	0.557773	0.510611
11	0.212361	0.207634	0.439543	0.440301	0.268832	0.2009	0.171582	0.178862	0.355072	0.249401	0.230473	0.266322	0.248051	0.249031	0.230468	0.217363	0.2024	0.251353	0.270846	0.395529
12	0.331778	0.321287	0.527839	0.558729	0.385147	0.321609	0.288549	0.306249	0.498591	0.368775	0.37271	0.361272	0.386532	0.385252	0.355199	0.364006	0.338808	0.374997	0.42793	0.537268
13	0.302703	0.283269	0.559323	0.581677	0.387783	0.337274	0.30507	0.299271	0.488254	0.364656	0.365997	0.357928	0.364758	0.376092	0.341	0.355704	0.338176	0.362616	0.474491	0.525387
14	0.318928	0.313362	0.546536	0.540103	0.371548	0.304602	0.174887	0.201419	0.51867	0.364998	0.343927	0.351501	0.354099	0.363846	0.327073	0.331138	0.306116	0.299362	0.376721	0.441443
15	0.344208	0.329352	0.567498	0.566329	0.430347	0.361974	0.305738	0.331983	0.518523	0.382569	0.380384	0.398052	0.382362	0.408112	0.344925	0.347701	0.323424	0.364372	0.45119	0.547041
16	0.353119	0.342229	0.579175	0.586817	0.452392	0.393418	0.260709	0.272641	0.552549	0.407372	0.398717	0.395076	0.411963	0.41247	0.366675	0.390457	0.350225	0.386987	0.465441	0.528671

## Sheet: MD
MD_MSA	Anterior.thalamic.radiation.L	Anterior.thalamic.radiation.R	Corticospinal.tract.L	Corticospinal.tract.R	Cingulum.(cingulate.gyrus).L	Cingulum.(cingulate.gyrus).R	Cingulum.(hippocampus).L	Cingulum.(hippocampus).R	Forceps.major	Forceps.minor	Inferior.fronto-occipital.fasciculus.L	Inferior.fronto-occipital.fasciculus.R	Inferior.longitudinal.fasciculus.L	Inferior.longitudinal.fasciculus.R	Superior.longitudinal.fasciculus.L	Superior.longitudinal.fasciculus.R	Uncinate.fasciculus.L	Uncinate.fasciculus.R	Superior.longitudinal.fasciculus.(temporal.part).L	Superior.longitudinal.fasciculus.(temporal.part).R
1	0.000638	0.000621	0.000543	0.000486	0.000558	0.00054	0.00064	0.000599	0.000657	0.000592	0.000604	0.000636	0.000627	0.000604	0.000569	0.000515	0.000629	0.000618	0.000564	0.000553
2	0.00064	0.000631	0.000528	0.000532	0.000547	0.000559	0.000622	0.000612	0.000661	0.000606	0.000629	0.000631	0.000608	0.000603	0.000551	0.000581	0.000608	0.000599	0.000601	0.000638
3	0.000574	0.00055	0.000491	0.00048	0.000514	0.000516	0.00064	0.000613	0.000612	0.000551	0.000601	0.000547	0.000596	0.000542	0.000536	0.000534	0.000618	0.00059	0.000551	0.000521
4	0.000512	0.000516	0.000436	0.000439	0.000494	0.000503	0.000569	0.000562	0.00054	0.000527	0.000542	0.000539	0.000542	0.00055	0.000503	0.00049	0.000558	0.000567	0.000518	0.000525
5	0.000551	0.000537	0.000455	0.000521	0.000504	0.000522	0.000582	0.000597	0.000567	0.000553	0.000546	0.000575	0.000534	0.00054	0.000501	0.000488	0.0006	0.000594	0.00048	0.000506
6	0.000569	0.000567	0.000496	0.000507	0.00053	0.000542	0.000687	0.000636	0.000596	0.000582	0.000646	0.000612	0.000674	0.00065	0.000529	0.000528	0.000684	0.000652	0.000557	0.000567
7	0.000605	0.000623	0.000464	0.000492	0.000524	0.000536	0.000575	0.000582	0.000656	0.000598	0.000584	0.000621	0.000582	0.000588	0.000536	0.000534	0.000613	0.000619	0.000565	0.00057
8	0.000534	0.000535	0.000472	0.000469	0.000483	0.000511	0.000599	0.000595	0.000531	0.000546	0.000527	0.000522	0.000528	0.000517	0.000494	0.000514	0.000584	0.000587	0.000493	0.00049
MD_MSB	Anterior.thalamic.radiation.L	Anterior.thalamic.radiation.R	Corticospinal.tract.L	Corticospinal.tract.R	Cingulum.(cingulate.gyrus).L	Cingulum.(cingulate.gyrus).R	Cingulum.(hippocampus).L	Cingulum.(hippocampus).R	Forceps.major	Forceps.minor	Inferior.fronto-occipital.fasciculus.L	Inferior.fronto-occipital.fasciculus.R	Inferior.longitudinal.fasciculus.L	Inferior.longitudinal.fasciculus.R	Superior.longitudinal.fasciculus.L	Superior.longitudinal.fasciculus.R	Uncinate.fasciculus.L	Uncinate.fasciculus.R	Superior.longitudinal.fasciculus.(temporal.part).L	Superior.longitudinal.fasciculus.(temporal.part).R
1	0.000636	0.000613	0.000537	0.000472	0.000554	0.000543	0.000636	0.000589	0.000651	0.00061	0.000605	0.000637	0.000614	0.000597	0.000569	0.000531	0.000623	0.000585	0.000558	0.000572
2	0.000588	0.000568	0.000484	0.000464	0.000519	0.000517	0.000618	0.000594	0.000593	0.000552	0.000607	0.000555	0.000584	0.000561	0.000526	0.000545	0.000617	0.000584	0.000532	0.000518
3	0.000588	0.000568	0.000484	0.000464	0.000519	0.000517	0.000618	0.000594	0.000593	0.000552	0.000607	0.000555	0.000584	0.000561	0.000526	0.000545	0.000617	0.000584	0.000532	0.000518
4	0.000522	0.000527	0.000448	0.000449	0.000499	0.000501	0.000591	0.000573	0.000537	0.000523	0.000542	0.00054	0.00055	0.000545	0.000492	0.000483	0.000572	0.000579	0.000509	0.000514
5	0.000561	0.000556	0.000449	0.000523	0.00052	0.000537	0.000587	0.00058	0.000573	0.000569	0.000547	0.000579	0.000519	0.000535	0.000505	0.000488	0.000583	0.000592	0.000479	0.000492
6	0.000561	0.000556	0.000449	0.000523	0.00052	0.000537	0.000587	0.00058	0.000573	0.000569	0.000547	0.000579	0.000519	0.000535	0.000505	0.000488	0.000583	0.000592	0.000479	0.000492
7	0.00061	0.000639	0.000478	0.000525	0.000523	0.000541	0.000614	0.000616	0.000675	0.000597	0.000596	0.000626	0.000598	0.000597	0.000541	0.000546	0.000627	0.000643	0.00058	0.000577
8	0.000534	0.000522	0.000467	0.00046	0.000484	0.000511	0.0006	0.000578	0.00053	0.000534	0.000524	0.000513	0.00053	0.000514	0.000489	0.00052	0.000583	0.000555	0.000488	0.000487
MD_MSQ	Anterior.thalamic.radiation.L	Anterior.thalamic.radiation.R	Corticospinal.tract.L	Corticospinal.tract.R	Cingulum.(cingulate.gyrus).L	Cingulum.(cingulate.gyrus).R	Cingulum.(hippocampus).L	Cingulum.(hippocampus).R	Forceps.major	Forceps.minor	Inferior.fronto-occipital.fasciculus.L	Inferior.fronto-occipital.fasciculus.R	Inferior.longitudinal.fasciculus.L	Inferior.longitudinal.fasciculus.R	Superior.longitudinal.fasciculus.L	Superior.longitudinal.fasciculus.R	Uncinate.fasciculus.L	Uncinate.fasciculus.R	Superior.longitudinal.fasciculus.(temporal.part).L	Superior.longitudinal.fasciculus.(temporal.part).R
1	0.00063	0.00067	0.000506	0.000619	0.000547	0.000592	0.000611	0.00072	0.000667	0.000602	0.000585	0.000638	0.000573	0.000597	0.00053	0.000638	0.00064	0.000652	0.000519	0.000571
2	0.000618	0.000597	0.000499	0.000509	0.000553	0.000571	0.000702	0.00068	0.00064	0.000594	0.000612	0.000625	0.000613	0.000639	0.000546	0.000526	0.000648	0.000631	0.00055	0.000523
3	0.000682	0.00074	0.000538	0.000544	0.000584	0.000584	0.000713	0.000682	0.000675	0.000636	0.000674	0.000679	0.000674	0.000687	0.000582	0.000599	0.000666	0.000652	0.00055	0.000562
4	0.000533	0.000541	0.000459	0.000463	0.000505	0.000513	0.000594	0.000597	0.00056	0.000547	0.000532	0.000542	0.00054	0.000548	0.000495	0.00048	0.000591	0.000598	0.000502	0.000503
5	0.000589	0.000603	0.000484	0.000534	0.000564	0.000569	0.000677	0.000666	0.000677	0.00062	0.000601	0.000618	0.000592	0.000608	0.000541	0.000546	0.000626	0.000616	0.000528	0.000548
6	0.000616	0.000616	0.000542	0.000536	0.000551	0.000553	0.000623	0.000605	0.000657	0.000621	0.000646	0.000627	0.000611	0.000601	0.000571	0.000602	0.000603	0.000604	0.000609	0.000649
7	0.000683	0.000648	0.000559	0.000507	0.000586	0.000608	0.00067	0.000655	0.000686	0.000625	0.000623	0.000687	0.000647	0.000721	0.000597	0.00059	0.000619	0.000654	0.000579	0.000589
8	0.000541	0.000563	0.000481	0.000467	0.000514	0.000527	0.000595	0.000592	0.000549	0.000571	0.000563	0.000558	0.000559	0.000549	0.000511	0.000477	0.000613	0.000599	0.000482	0.000483
9	0.000651	0.000692	0.000498	0.0005	0.000567	0.000589	0.000665	0.000695	0.00067	0.000636	0.000649	0.000678	0.000638	0.000645	0.000552	0.000547	0.00066	0.000671	0.000566	0.000544
10	0.000517	0.000527	0.000447	0.000448	0.000513	0.000519	0.00062	0.000595	0.000551	0.000539	0.000559	0.000548	0.000573	0.000562	0.000493	0.000492	0.000592	0.000592	0.000523	0.000691
11	0.000822	0.000824	0.000617	0.000672	0.000663	0.000677	0.000702	0.000725	0.000721	0.000775	0.000756	0.000745	0.000692	0.000709	0.000664	0.000787	0.000764	0.000744	0.000705	0.000643
12	0.00064	0.000616	0.000542	0.000488	0.00056	0.000569	0.000646	0.000649	0.000641	0.000605	0.000604	0.000637	0.000603	0.000632	0.000548	0.000509	0.000634	0.000611	0.000607	0.000545
13	0.000747	0.000808	0.000496	0.000507	0.000556	0.000585	0.000635	0.000681	0.000616	0.000638	0.000634	0.000666	0.000619	0.000613	0.000531	0.000531	0.000634	0.000633	0.000536	0.000556
14	0.000577	0.000578	0.000481	0.000481	0.000557	0.000586	0.000653	0.000625	0.000658	0.000615	0.000617	0.000609	0.000621	0.000614	0.000618	0.000561	0.000629	0.000643	0.000596	0.000598
15	0.000559	0.000574	0.000471	0.000479	0.000514	0.000537	0.000606	0.000618	0.000592	0.000573	0.000562	0.000567	0.000562	0.000562	0.000528	0.000511	0.0006	0.000615	0.000529	0.000543
16	0.000524	0.000529	0.000444	0.000451	0.000501	0.000524	0.000553	0.000565	0.000578	0.000554	0.000539	0.000544	0.000516	0.000535	0.000523	0.000516	0.000562	0.000562	0.000497	0.000483
MD_MSH	Anterior.thalamic.radiation.L	Anterior.thalamic.radiation.R	Corticospinal.tract.L	Corticospinal.tract.R	Cingulum.(cingulate.gyrus).L	Cingulum.(cingulate.gyrus).R	Cingulum.(hippocampus).L	Cingulum.(hippocampus).R	Forceps.major	Forceps.minor	Inferior.fronto-occipital.fasciculus.L	Inferior.fronto-occipital.fasciculus.R	Inferior.longitudinal.fasciculus.L	Inferior.longitudinal.fasciculus.R	Superior.longitudinal.fasciculus.L	Superior.longitudinal.fasciculus.R	Uncinate.fasciculus.L	Uncinate.fasciculus.R	Superior.longitudinal.fasciculus.(temporal.part).L	Superior.longitudinal.fasciculus.(temporal.part).R
1	0.000611	0.000643	0.0005	0.0006	0.00053	0.000579	0.000599	0.000717	0.000684	0.000602	0.000593	0.00064	0.000567	0.000598	0.000531	0.000633	0.000619	0.000653	0.000524	0.000573
2	0.000643	0.000627	0.000518	0.000539	0.00056	0.000596	0.000712	0.000717	0.000668	0.000617	0.000622	0.00065	0.000618	0.000676	0.000562	0.000551	0.000653	0.000658	0.000559	0.000538
3	0.000695	0.000743	0.000525	0.000548	0.000581	0.000601	0.000715	0.000677	0.000684	0.000647	0.000677	0.000681	0.00067	0.000681	0.000579	0.000607	0.00067	0.000651	0.00056	0.00056
4	0.000553	0.000572	0.000489	0.000501	0.000525	0.000543	0.000632	0.000638	0.000598	0.000574	0.000555	0.000576	0.000568	0.000585	0.000522	0.00051	0.000621	0.000624	0.000545	0.000554
5	0.00057	0.000601	0.00048	0.000541	0.000563	0.000566	0.000674	0.000679	0.000678	0.000606	0.000596	0.000615	0.00058	0.0006	0.00054	0.000547	0.000613	0.00062	0.000528	0.000535
6	0.000622	0.000631	0.000539	0.000538	0.000561	0.000569	0.000597	0.000597	0.000658	0.000631	0.000625	0.000629	0.000596	0.000585	0.000577	0.000603	0.000586	0.000605	0.000613	0.000644
7	0.000676	0.00065	0.000528	0.000502	0.000578	0.000598	0.000632	0.000632	0.000682	0.000625	0.000616	0.000695	0.000618	0.000705	0.000595	0.000592	0.000609	0.000645	0.00057	0.00059
8	0.00057	0.000599	0.000489	0.000475	0.000545	0.000558	0.000601	0.000628	0.000571	0.000603	0.000594	0.000581	0.000566	0.000569	0.000529	0.000497	0.000624	0.000626	0.000505	0.00049
9	0.00063	0.000697	0.000515	0.000509	0.000563	0.000595	0.000655	0.000697	0.000696	0.000643	0.000667	0.000695	0.000657	0.000675	0.000573	0.000566	0.000659	0.000663	0.000578	0.000564
10	0.000512	0.000524	0.000456	0.000466	0.000521	0.00054	0.000619	0.000615	0.000577	0.000545	0.000564	0.000558	0.000576	0.000574	0.00051	0.000513	0.00058	0.000599	0.000527	0.000584
11	0.000841	0.000837	0.000603	0.000669	0.00066	0.00067	0.000692	0.000665	0.000715	0.000768	0.000757	0.000748	0.000681	0.000707	0.00069	0.000778	0.000714	0.000715	0.000722	0.000646
12	0.00063	0.000612	0.000545	0.00048	0.000558	0.000582	0.000641	0.000633	0.000624	0.000599	0.000603	0.000625	0.000586	0.000615	0.000546	0.000518	0.000617	0.000609	0.000585	0.000542
13	0.000731	0.000809	0.000484	0.000505	0.000553	0.000577	0.000625	0.000658	0.000608	0.000626	0.000625	0.00066	0.000619	0.000605	0.000522	0.000524	0.000629	0.000633	0.000545	0.000542
14	0.000583	0.000578	0.000479	0.000475	0.00055	0.000567	0.000638	0.000616	0.000632	0.000609	0.000609	0.000601	0.000611	0.000608	0.00061	0.000551	0.000638	0.000636	0.000587	0.000582
15	0.000543	0.00056	0.000465	0.000464	0.000512	0.000527	0.000598	0.000588	0.000577	0.000558	0.000558	0.00055	0.00056	0.000541	0.000525	0.000507	0.000592	0.000597	0.000527	0.00053
16	0.000512	0.000522	0.000433	0.000437	0.000492	0.000516	0.000542	0.00052	0.000559	0.000542	0.000528	0.000527	0.000517	0.00051	0.000513	0.000502	0.000571	0.000552	0.000473	0.000468

## Sheet: AD
AD_MSA	Anterior.thalamic.radiation.L	Anterior.thalamic.radiation.R	Corticospinal.tract.L	Corticospinal.tract.R	Cingulum.(cingulate.gyrus).L	Cingulum.(cingulate.gyrus).R	Cingulum.(hippocampus).L	Cingulum.(hippocampus).R	Forceps.major	Forceps.minor	Inferior.fronto-occipital.fasciculus.L	Inferior.fronto-occipital.fasciculus.R	Inferior.longitudinal.fasciculus.L	Inferior.longitudinal.fasciculus.R	Superior.longitudinal.fasciculus.L	Superior.longitudinal.fasciculus.R	Uncinate.fasciculus.L	Uncinate.fasciculus.R	Superior.longitudinal.fasciculus.(temporal.part).L	Superior.longitudinal.fasciculus.(temporal.part).R
1	0.000838	0.000821	0.000908	0.000855	0.000784	0.00074	0.000791	0.000774	0.001024	0.000848	0.000858	0.000887	0.000883	0.000857	0.000764	0.000703	0.000854	0.000868	0.000784	0.000863
2	0.000827	0.000821	0.000859	0.000867	0.000759	0.000737	0.00078	0.000796	0.001004	0.000851	0.000854	0.000872	0.000845	0.000842	0.000738	0.000768	0.000826	0.000818	0.000864	0.001034
3	0.000784	0.000759	0.000819	0.000807	0.000749	0.00075	0.000809	0.000791	0.001008	0.000806	0.000841	0.000784	0.000842	0.000787	0.000719	0.000706	0.000839	0.000818	0.000881	0.000867
4	0.000728	0.000721	0.000769	0.00079	0.000754	0.000748	0.000737	0.000759	0.000917	0.000789	0.000777	0.000796	0.000772	0.000795	0.000693	0.000699	0.000765	0.000813	0.000782	0.000893
5	0.000765	0.000739	0.000793	0.000881	0.000788	0.000761	0.000746	0.000801	0.000925	0.000825	0.000808	0.000829	0.000788	0.000805	0.000702	0.000699	0.000841	0.000846	0.000761	0.000866
6	0.000774	0.000762	0.00082	0.000835	0.000763	0.000712	0.000866	0.000836	0.000967	0.00083	0.000882	0.00083	0.000919	0.000884	0.000709	0.000691	0.000889	0.000883	0.00087	0.0009
7	0.000809	0.000824	0.000801	0.000843	0.000744	0.000703	0.000741	0.000752	0.001059	0.000855	0.000827	0.00087	0.000838	0.000861	0.000709	0.000719	0.000841	0.000859	0.000883	0.0009
8	0.000737	0.000735	0.000835	0.000842	0.000715	0.000703	0.000794	0.000786	0.000913	0.000814	0.00078	0.000782	0.000778	0.000774	0.000682	0.000706	0.00083	0.000847	0.000783	0.000833
AD_MSB	Anterior.thalamic.radiation.L	Anterior.thalamic.radiation.R	Corticospinal.tract.L	Corticospinal.tract.R	Cingulum.(cingulate.gyrus).L	Cingulum.(cingulate.gyrus).R	Cingulum.(hippocampus).L	Cingulum.(hippocampus).R	Forceps.major	Forceps.minor	Inferior.fronto-occipital.fasciculus.L	Inferior.fronto-occipital.fasciculus.R	Inferior.longitudinal.fasciculus.L	Inferior.longitudinal.fasciculus.R	Superior.longitudinal.fasciculus.L	Superior.longitudinal.fasciculus.R	Uncinate.fasciculus.L	Uncinate.fasciculus.R	Superior.longitudinal.fasciculus.(temporal.part).L	Superior.longitudinal.fasciculus.(temporal.part).R
1	0.000837	0.000804	0.000906	0.000832	0.000777	0.000743	0.000789	0.000757	0.001017	0.00087	0.000858	0.00089	0.000867	0.00085	0.000768	0.000726	0.000851	0.000816	0.000779	0.000892
2	0.000803	0.000775	0.000825	0.000787	0.000755	0.000712	0.00078	0.000763	0.000964	0.000809	0.000845	0.000781	0.000818	0.00078	0.000717	0.000731	0.000834	0.000808	0.000855	0.000882
3	0.000803	0.000775	0.000825	0.000787	0.000755	0.000712	0.00078	0.000763	0.000964	0.000809	0.000845	0.000781	0.000818	0.00078	0.000717	0.000731	0.000834	0.000808	0.000855	0.000882
4	0.000746	0.000735	0.000787	0.000794	0.000767	0.000747	0.000765	0.000777	0.000919	0.00078	0.000776	0.000791	0.000779	0.000786	0.000679	0.000678	0.000791	0.000812	0.00077	0.000894
5	0.000782	0.000768	0.000793	0.000895	0.000811	0.000757	0.000764	0.0008	0.000943	0.000848	0.000813	0.000841	0.000768	0.000803	0.000711	0.0007	0.000823	0.000843	0.000779	0.000848
6	0.000782	0.000768	0.000793	0.000895	0.000811	0.000757	0.000764	0.0008	0.000943	0.000848	0.000813	0.000841	0.000768	0.000803	0.000711	0.0007	0.000823	0.000843	0.000779	0.000848
7	0.000811	0.000836	0.000824	0.000884	0.00074	0.000704	0.00081	0.0008	0.001069	0.00085	0.000842	0.000875	0.00086	0.000875	0.000712	0.00073	0.000848	0.00089	0.000913	0.000923
8	0.000741	0.000714	0.000818	0.000821	0.000708	0.000686	0.000773	0.00077	0.000912	0.000791	0.000772	0.000763	0.000781	0.000765	0.000678	0.000705	0.000824	0.0008	0.000776	0.000797
AD_MSQ	Anterior.thalamic.radiation.L	Anterior.thalamic.radiation.R	Corticospinal.tract.L	Corticospinal.tract.R	Cingulum.(cingulate.gyrus).L	Cingulum.(cingulate.gyrus).R	Cingulum.(hippocampus).L	Cingulum.(hippocampus).R	Forceps.major	Forceps.minor	Inferior.fronto-occipital.fasciculus.L	Inferior.fronto-occipital.fasciculus.R	Inferior.longitudinal.fasciculus.L	Inferior.longitudinal.fasciculus.R	Superior.longitudinal.fasciculus.L	Superior.longitudinal.fasciculus.R	Uncinate.fasciculus.L	Uncinate.fasciculus.R	Superior.longitudinal.fasciculus.(temporal.part).L	Superior.longitudinal.fasciculus.(temporal.part).R
1	0.00084	0.00087	0.000811	0.000925	0.000766	0.000789	0.000799	0.000827	0.000992	0.000838	0.000807	0.00089	0.000793	0.000833	0.000717	0.000824	0.000869	0.000888	0.000831	0.000861
2	0.000811	0.000784	0.000825	0.000848	0.000758	0.00073	0.000844	0.000856	0.001004	0.000846	0.000834	0.000849	0.000834	0.000861	0.000755	0.000736	0.000847	0.000846	0.000854	0.000923
3	0.000898	0.000939	0.000873	0.000914	0.000817	0.000767	0.000887	0.000891	0.001022	0.000891	0.000933	0.000943	0.000924	0.000933	0.000788	0.000783	0.0009	0.000903	0.000858	0.000929
4	0.000765	0.00077	0.000812	0.000829	0.000756	0.000689	0.00078	0.000788	0.000979	0.000833	0.00079	0.000814	0.000791	0.000817	0.000687	0.000708	0.00082	0.000846	0.000801	0.000871
5	0.000794	0.000797	0.0008	0.000853	0.000833	0.000773	0.000829	0.00085	0.001069	0.000885	0.000845	0.00088	0.000835	0.00087	0.000734	0.000749	0.000861	0.000876	0.000775	0.00094
6	0.000799	0.000803	0.000884	0.000868	0.00077	0.000728	0.000796	0.000783	0.001003	0.000866	0.000887	0.000866	0.000854	0.000851	0.000771	0.000795	0.000816	0.000822	0.000895	0.001049
7	0.000878	0.000837	0.000933	0.000879	0.00081	0.000784	0.00083	0.000833	0.001059	0.000878	0.000879	0.000939	0.000903	0.000992	0.000804	0.000788	0.000842	0.000878	0.000807	0.000928
8	0.000764	0.000795	0.000825	0.000815	0.000781	0.000768	0.000787	0.000761	0.000909	0.000854	0.000806	0.000806	0.000808	0.000788	0.000709	0.000707	0.000839	0.000844	0.000758	0.000839
9	0.000864	0.000896	0.000837	0.000846	0.000793	0.000758	0.000843	0.000882	0.001079	0.0009	0.000874	0.000929	0.000876	0.000917	0.000756	0.000745	0.000891	0.000917	0.000838	0.000913
10	0.000731	0.000732	0.000785	0.000794	0.000758	0.000702	0.0008	0.000785	0.000895	0.000807	0.000785	0.000791	0.00081	0.000811	0.000678	0.000683	0.000821	0.000808	0.000875	0.000997
11	0.000978	0.000981	0.000922	0.000999	0.000834	0.000811	0.000809	0.000827	0.001008	0.00098	0.000927	0.000948	0.000854	0.000882	0.000825	0.000952	0.000896	0.000938	0.000895	0.000912
12	0.000849	0.000826	0.000892	0.000831	0.000792	0.00075	0.000853	0.000868	0.001022	0.000856	0.000858	0.000898	0.000867	0.000908	0.000751	0.000707	0.000871	0.000867	0.000907	0.000906
13	0.000967	0.001024	0.000863	0.000901	0.000804	0.000804	0.000857	0.00091	0.000985	0.000902	0.000895	0.000929	0.00088	0.000881	0.000729	0.000727	0.000883	0.000894	0.000859	0.000924
14	0.000777	0.000774	0.000815	0.000817	0.000789	0.000764	0.000785	0.00077	0.001087	0.000876	0.000864	0.000856	0.000882	0.000877	0.00082	0.000762	0.000843	0.000865	0.000857	0.000934
15	0.000774	0.000781	0.000823	0.000835	0.000775	0.00075	0.000823	0.000861	0.000994	0.000821	0.000813	0.000823	0.000811	0.000822	0.000719	0.0007	0.000822	0.000868	0.000814	0.000914
16	0.000722	0.00072	0.000779	0.000789	0.000754	0.000764	0.000716	0.000733	0.000978	0.000811	0.000781	0.000791	0.000761	0.000777	0.000722	0.000722	0.000767	0.000809	0.000774	0.000798
AD_MSH	Anterior.thalamic.radiation.L	Anterior.thalamic.radiation.R	Corticospinal.tract.L	Corticospinal.tract.R	Cingulum.(cingulate.gyrus).L	Cingulum.(cingulate.gyrus).R	Cingulum.(hippocampus).L	Cingulum.(hippocampus).R	Forceps.major	Forceps.minor	Inferior.fronto-occipital.fasciculus.L	Inferior.fronto-occipital.fasciculus.R	Inferior.longitudinal.fasciculus.L	Inferior.longitudinal.fasciculus.R	Superior.longitudinal.fasciculus.L	Superior.longitudinal.fasciculus.R	Uncinate.fasciculus.L	Uncinate.fasciculus.R	Superior.longitudinal.fasciculus.(temporal.part).L	Superior.longitudinal.fasciculus.(temporal.part).R
1	0.000828	0.000842	0.000835	0.000913	0.000764	0.000766	0.000801	0.000817	0.00102	0.000835	0.000824	0.000909	0.000782	0.000845	0.00072	0.000818	0.000846	0.000911	0.000825	0.00089
2	0.000838	0.000822	0.000859	0.0009	0.000757	0.000754	0.000865	0.000915	0.001026	0.000874	0.000847	0.00089	0.00084	0.000913	0.000776	0.000769	0.000846	0.000876	0.00088	0.000949
3	0.00092	0.000954	0.000861	0.000923	0.000799	0.000778	0.000892	0.000886	0.001041	0.000907	0.000933	0.000941	0.000917	0.000923	0.000783	0.000797	0.000904	0.000913	0.000865	0.00092
4	0.00079	0.000814	0.00087	0.0009	0.000794	0.000744	0.000836	0.000832	0.001044	0.000872	0.000826	0.00087	0.000831	0.000877	0.000734	0.000752	0.000852	0.000885	0.000866	0.000942
5	0.000774	0.000795	0.000801	0.000866	0.000817	0.000775	0.000824	0.000874	0.001074	0.000873	0.000847	0.000889	0.000826	0.000868	0.000737	0.000757	0.000849	0.000885	0.000769	0.000917
6	0.000811	0.000823	0.000874	0.000874	0.000785	0.000767	0.000756	0.000766	0.001	0.000885	0.000852	0.000866	0.000826	0.000831	0.000772	0.0008	0.0008	0.000829	0.000898	0.001047
7	0.00087	0.000841	0.000891	0.000879	0.000799	0.000785	0.00079	0.000805	0.001035	0.000882	0.000866	0.000955	0.000867	0.000984	0.000804	0.000792	0.000826	0.000878	0.000793	0.00094
8	0.000795	0.000828	0.000834	0.000826	0.000794	0.000782	0.000787	0.000805	0.000932	0.000885	0.000835	0.000836	0.000809	0.000811	0.000729	0.000727	0.000822	0.000878	0.000778	0.000846
9	0.000822	0.000888	0.000846	0.000849	0.000788	0.000772	0.000854	0.000909	0.00111	0.000899	0.000882	0.000946	0.000899	0.000958	0.000772	0.000765	0.000881	0.000916	0.000865	0.000953
10	0.000727	0.000734	0.000796	0.000818	0.000768	0.000736	0.000801	0.000817	0.000949	0.000816	0.000805	0.000816	0.000827	0.000846	0.000706	0.000712	0.000805	0.000825	0.000905	0.000954
11	0.001012	0.001001	0.000913	0.00101	0.000843	0.000805	0.000823	0.000795	0.001013	0.00098	0.000941	0.00096	0.000863	0.000895	0.000854	0.000954	0.000871	0.000915	0.000924	0.000938
12	0.000842	0.000811	0.000903	0.000827	0.000782	0.000779	0.000846	0.000855	0.001016	0.000849	0.00086	0.000883	0.000849	0.000891	0.000753	0.000719	0.000853	0.000875	0.000882	0.000909
13	0.000948	0.001029	0.000838	0.000899	0.000786	0.000782	0.000846	0.000888	0.00098	0.000888	0.000886	0.000925	0.000884	0.000868	0.000712	0.000724	0.000873	0.000902	0.000864	0.000897
14	0.00078	0.000769	0.000809	0.000796	0.000771	0.000738	0.000756	0.000751	0.00105	0.000864	0.000847	0.000842	0.000862	0.000866	0.000808	0.000739	0.000856	0.000851	0.00084	0.00089
15	0.000745	0.000756	0.000807	0.000802	0.000764	0.000735	0.00081	0.000815	0.000957	0.000799	0.000803	0.000804	0.000805	0.000795	0.000714	0.000693	0.000806	0.000845	0.000812	0.0009
16	0.000701	0.000711	0.000752	0.000764	0.000748	0.000742	0.000699	0.000676	0.000958	0.000797	0.000774	0.000766	0.000767	0.000749	0.000711	0.000711	0.00079	0.000803	0.00073	0.000767

## Sheet: RD
RD_MSA	Anterior.thalamic.radiation.L	Anterior.thalamic.radiation.R	Corticospinal.tract.L	Corticospinal.tract.R	Cingulum.(cingulate.gyrus).L	Cingulum.(cingulate.gyrus).R	Cingulum.(hippocampus).L	Cingulum.(hippocampus).R	Forceps.major	Forceps.minor	Inferior.fronto-occipital.fasciculus.L	Inferior.fronto-occipital.fasciculus.R	Inferior.longitudinal.fasciculus.L	Inferior.longitudinal.fasciculus.R	Superior.longitudinal.fasciculus.L	Superior.longitudinal.fasciculus.R	Uncinate.fasciculus.L	Uncinate.fasciculus.R	Superior.longitudinal.fasciculus.(temporal.part).L	Superior.longitudinal.fasciculus.(temporal.part).R
1	0.000538	0.000521	0.00036	0.000302	0.000444	0.000439	0.000565	0.000512	0.000474	0.000464	0.000476	0.000511	0.000498	0.000477	0.000471	0.000421	0.000516	0.000493	0.000454	0.000398
2	0.000546	0.000536	0.000362	0.000364	0.000442	0.00047	0.000543	0.000519	0.000489	0.000484	0.000516	0.00051	0.000489	0.000483	0.000457	0.000488	0.000499	0.00049	0.00047	0.000439
3	0.000469	0.000446	0.000327	0.000316	0.000397	0.000399	0.000556	0.000524	0.000415	0.000423	0.000481	0.000429	0.000473	0.00042	0.000444	0.000448	0.000507	0.000476	0.000387	0.000348
4	0.000404	0.000414	0.00027	0.000263	0.000363	0.00038	0.000486	0.000463	0.000351	0.000396	0.000425	0.000411	0.000428	0.000427	0.000408	0.000385	0.000454	0.000444	0.000386	0.000341
5	0.000443	0.000436	0.000286	0.000341	0.000362	0.000402	0.0005	0.000495	0.000389	0.000417	0.000416	0.000448	0.000407	0.000408	0.0004	0.000383	0.00048	0.000468	0.00034	0.000326
6	0.000466	0.000469	0.000335	0.000344	0.000414	0.000458	0.000598	0.000536	0.000411	0.000459	0.000528	0.000503	0.000552	0.000534	0.000438	0.000446	0.000582	0.000536	0.0004	0.000401
7	0.000504	0.000523	0.000295	0.000316	0.000414	0.000453	0.000492	0.000497	0.000455	0.000469	0.000462	0.000497	0.000454	0.000452	0.000449	0.000441	0.0005	0.000499	0.000406	0.000404
8	0.000432	0.000435	0.000291	0.000283	0.000367	0.000415	0.000501	0.0005	0.00034	0.000412	0.000401	0.000392	0.000403	0.000388	0.0004	0.000419	0.000461	0.000457	0.000349	0.000318
RD_MSB	Anterior.thalamic.radiation.L	Anterior.thalamic.radiation.R	Corticospinal.tract.L	Corticospinal.tract.R	Cingulum.(cingulate.gyrus).L	Cingulum.(cingulate.gyrus).R	Cingulum.(hippocampus).L	Cingulum.(hippocampus).R	Forceps.major	Forceps.minor	Inferior.fronto-occipital.fasciculus.L	Inferior.fronto-occipital.fasciculus.R	Inferior.longitudinal.fasciculus.L	Inferior.longitudinal.fasciculus.R	Superior.longitudinal.fasciculus.L	Superior.longitudinal.fasciculus.R	Uncinate.fasciculus.L	Uncinate.fasciculus.R	Superior.longitudinal.fasciculus.(temporal.part).L	Superior.longitudinal.fasciculus.(temporal.part).R
1	0.000535	0.000518	0.000352	0.000291	0.000442	0.000442	0.000559	0.000505	0.000468	0.00048	0.000478	0.000511	0.000487	0.000471	0.00047	0.000434	0.000509	0.00047	0.000447	0.000412
2	0.00048	0.000465	0.000314	0.000302	0.0004	0.000419	0.000537	0.00051	0.000408	0.000424	0.000488	0.000441	0.000466	0.000452	0.000431	0.000451	0.000508	0.000471	0.000371	0.000335
3	0.00048	0.000465	0.000314	0.000302	0.0004	0.000419	0.000537	0.00051	0.000408	0.000424	0.000488	0.000441	0.000466	0.000452	0.000431	0.000451	0.000508	0.000471	0.000371	0.000335
4	0.000409	0.000423	0.000278	0.000276	0.000365	0.000378	0.000504	0.000471	0.000346	0.000395	0.000425	0.000414	0.000435	0.000424	0.000399	0.000385	0.000462	0.000462	0.000378	0.000324
5	0.000451	0.000451	0.000278	0.000338	0.000375	0.000426	0.000498	0.00047	0.000389	0.000429	0.000414	0.000449	0.000394	0.000402	0.000402	0.000383	0.000462	0.000466	0.000329	0.000315
6	0.000451	0.000451	0.000278	0.000338	0.000375	0.000426	0.000498	0.00047	0.000389	0.000429	0.000414	0.000449	0.000394	0.000402	0.000402	0.000383	0.000462	0.000466	0.000329	0.000315
7	0.00051	0.000541	0.000304	0.000346	0.000414	0.00046	0.000516	0.000525	0.000478	0.000471	0.000473	0.000502	0.000467	0.000458	0.000455	0.000453	0.000517	0.00052	0.000414	0.000404
8	0.000431	0.000426	0.000292	0.000279	0.000372	0.000423	0.000514	0.000482	0.000339	0.000405	0.0004	0.000389	0.000404	0.000389	0.000395	0.000427	0.000463	0.000432	0.000344	0.000332
RD_MSQ	Anterior.thalamic.radiation.L	Anterior.thalamic.radiation.R	Corticospinal.tract.L	Corticospinal.tract.R	Cingulum.(cingulate.gyrus).L	Cingulum.(cingulate.gyrus).R	Cingulum.(hippocampus).L	Cingulum.(hippocampus).R	Forceps.major	Forceps.minor	Inferior.fronto-occipital.fasciculus.L	Inferior.fronto-occipital.fasciculus.R	Inferior.longitudinal.fasciculus.L	Inferior.longitudinal.fasciculus.R	Superior.longitudinal.fasciculus.L	Superior.longitudinal.fasciculus.R	Uncinate.fasciculus.L	Uncinate.fasciculus.R	Superior.longitudinal.fasciculus.(temporal.part).L	Superior.longitudinal.fasciculus.(temporal.part).R
1	0.000525	0.00057	0.000353	0.000466	0.000437	0.000494	0.000517	0.000666	0.000505	0.000484	0.000474	0.000512	0.000463	0.000479	0.000437	0.000545	0.000525	0.000534	0.000362	0.000426
2	0.000521	0.000503	0.000335	0.000339	0.00045	0.000492	0.000631	0.000592	0.000457	0.000469	0.000501	0.000513	0.000503	0.000528	0.000442	0.00042	0.000549	0.000524	0.000398	0.000323
3	0.000574	0.00064	0.000371	0.000358	0.000467	0.000493	0.000626	0.000578	0.000501	0.000508	0.000545	0.000547	0.000548	0.000563	0.000479	0.000507	0.000549	0.000527	0.000397	0.000378
4	0.000418	0.000426	0.000282	0.000279	0.000379	0.000425	0.000502	0.000501	0.00035	0.000404	0.000404	0.000406	0.000414	0.000413	0.000399	0.000367	0.000476	0.000474	0.000353	0.000318
5	0.000486	0.000507	0.000326	0.000375	0.000429	0.000468	0.0006	0.000575	0.000482	0.000488	0.000479	0.000487	0.000471	0.000477	0.000444	0.000445	0.000509	0.000486	0.000405	0.000352
6	0.000525	0.000523	0.000371	0.00037	0.000441	0.000465	0.000537	0.000516	0.000484	0.000499	0.000525	0.000508	0.00049	0.000476	0.000471	0.000506	0.000496	0.000495	0.000466	0.000449
7	0.000585	0.000553	0.000372	0.000321	0.000474	0.000519	0.00059	0.000567	0.000499	0.000498	0.000495	0.000561	0.000519	0.000585	0.000494	0.000491	0.000508	0.000541	0.000465	0.00042
8	0.000429	0.000447	0.000309	0.000293	0.00038	0.000406	0.000499	0.000508	0.000368	0.000429	0.000441	0.000433	0.000434	0.000429	0.000412	0.000363	0.0005	0.000477	0.000344	0.000305
9	0.000545	0.00059	0.000329	0.000328	0.000454	0.000504	0.000576	0.000601	0.000465	0.000504	0.000537	0.000552	0.000518	0.00051	0.00045	0.000448	0.000545	0.000548	0.00043	0.000359
10	0.00041	0.000424	0.000278	0.000275	0.000391	0.000428	0.00053	0.0005	0.000379	0.000405	0.000445	0.000427	0.000454	0.000437	0.0004	0.000396	0.000477	0.000484	0.000347	0.000538
11	0.000744	0.000746	0.000464	0.000509	0.000577	0.00061	0.000649	0.000674	0.000577	0.000673	0.000671	0.000643	0.000611	0.000622	0.000584	0.000704	0.000698	0.000647	0.00061	0.000509
12	0.000536	0.000512	0.000367	0.000316	0.000444	0.000479	0.000543	0.00054	0.00045	0.000479	0.000477	0.000506	0.000472	0.000494	0.000447	0.00041	0.000515	0.000483	0.000457	0.000365
13	0.000638	0.0007	0.000313	0.000309	0.000432	0.000476	0.000524	0.000566	0.000431	0.000506	0.000503	0.000534	0.000488	0.000479	0.000433	0.000433	0.000509	0.000502	0.000375	0.000371
14	0.000477	0.00048	0.000314	0.000312	0.000441	0.000498	0.000588	0.000552	0.000443	0.000485	0.000493	0.000486	0.00049	0.000483	0.000516	0.000461	0.000521	0.000531	0.000466	0.000429
15	0.000452	0.000471	0.000295	0.0003	0.000383	0.00043	0.000497	0.000496	0.000391	0.00045	0.000437	0.000439	0.000437	0.000433	0.000432	0.000416	0.000489	0.000489	0.000387	0.000358
16	0.000425	0.000433	0.000277	0.000282	0.000375	0.000404	0.000472	0.000481	0.000378	0.000426	0.000417	0.000421	0.000393	0.000415	0.000424	0.000412	0.00046	0.000439	0.000359	0.000325
RD_MSH	Anterior.thalamic.radiation.L	Anterior.thalamic.radiation.R	Corticospinal.tract.L	Corticospinal.tract.R	Cingulum.(cingulate.gyrus).L	Cingulum.(cingulate.gyrus).R	Cingulum.(hippocampus).L	Cingulum.(hippocampus).R	Forceps.major	Forceps.minor	Inferior.fronto-occipital.fasciculus.L	Inferior.fronto-occipital.fasciculus.R	Inferior.longitudinal.fasciculus.L	Inferior.longitudinal.fasciculus.R	Superior.longitudinal.fasciculus.L	Superior.longitudinal.fasciculus.R	Uncinate.fasciculus.L	Uncinate.fasciculus.R	Superior.longitudinal.fasciculus.(temporal.part).L	Superior.longitudinal.fasciculus.(temporal.part).R
1	0.000502	0.000543	0.000333	0.000444	0.000412	0.000486	0.000498	0.000666	0.000516	0.000485	0.000478	0.000505	0.00046	0.000475	0.000437	0.00054	0.000506	0.000524	0.000374	0.000415
2	0.000546	0.00053	0.000347	0.000358	0.000461	0.000518	0.000635	0.000618	0.000488	0.000488	0.00051	0.000531	0.000507	0.000558	0.000455	0.000443	0.000557	0.000548	0.000398	0.000332
3	0.000582	0.000638	0.000357	0.00036	0.000472	0.000512	0.000627	0.000572	0.000506	0.000517	0.000549	0.000551	0.000546	0.00056	0.000477	0.000511	0.000553	0.00052	0.000408	0.00038
4	0.000434	0.000451	0.000299	0.000302	0.00039	0.000443	0.00053	0.000542	0.000374	0.000425	0.00042	0.000429	0.000437	0.000439	0.000416	0.00039	0.000505	0.000493	0.000385	0.00036
5	0.000468	0.000505	0.00032	0.000379	0.000436	0.000461	0.000599	0.000581	0.000479	0.000473	0.000471	0.000478	0.000456	0.000465	0.000442	0.000441	0.000495	0.000487	0.000407	0.000344
6	0.000528	0.000535	0.000371	0.00037	0.000448	0.000471	0.000517	0.000512	0.000486	0.000504	0.000511	0.00051	0.000481	0.000462	0.00048	0.000505	0.000479	0.000492	0.000471	0.000442
7	0.00058	0.000555	0.000347	0.000314	0.000468	0.000505	0.000553	0.000545	0.000506	0.000497	0.000491	0.000564	0.000493	0.000565	0.00049	0.000491	0.000501	0.000528	0.000459	0.000414
8	0.000457	0.000485	0.000316	0.000299	0.000421	0.000445	0.000508	0.00054	0.00039	0.000461	0.000473	0.000453	0.000445	0.000448	0.00043	0.000382	0.000525	0.0005	0.000368	0.000311
9	0.000534	0.000601	0.000349	0.000339	0.000451	0.000507	0.000555	0.000591	0.000489	0.000516	0.000559	0.000569	0.000536	0.000533	0.000473	0.000466	0.000548	0.000536	0.000435	0.000369
10	0.000404	0.00042	0.000287	0.000289	0.000397	0.000443	0.000528	0.000514	0.000391	0.00041	0.000444	0.00043	0.000451	0.000438	0.000412	0.000413	0.000467	0.000486	0.000338	0.0004
11	0.000756	0.000755	0.000449	0.000498	0.000568	0.000603	0.000627	0.000601	0.000565	0.000661	0.000666	0.000643	0.000591	0.000613	0.000607	0.000689	0.000635	0.000615	0.000621	0.0005
12	0.000524	0.000512	0.000366	0.000307	0.000447	0.000483	0.000539	0.000522	0.000427	0.000474	0.000475	0.000496	0.000455	0.000477	0.000442	0.000417	0.000499	0.000476	0.000436	0.000358
13	0.000623	0.000699	0.000306	0.000309	0.000436	0.000474	0.000514	0.000544	0.000421	0.000495	0.000495	0.000528	0.000486	0.000474	0.000426	0.000423	0.000508	0.000498	0.000385	0.000365
14	0.000485	0.000482	0.000314	0.000315	0.00044	0.000482	0.000579	0.000549	0.000423	0.000482	0.00049	0.00048	0.000485	0.000479	0.00051	0.000457	0.00053	0.000528	0.00046	0.000428
15	0.000441	0.000462	0.000294	0.000295	0.000386	0.000423	0.000493	0.000474	0.000387	0.000438	0.000436	0.000423	0.000437	0.000413	0.000431	0.000414	0.000484	0.000473	0.000385	0.000345
16	0.000417	0.000427	0.000273	0.000273	0.000364	0.000403	0.000463	0.000441	0.00036	0.000415	0.000404	0.000408	0.000391	0.00039	0.000414	0.000398	0.000461	0.000427	0.000345	0.000318
